# Supplementary material for: Characterization and Stress Response of the JmjC Domain-Containing Histone Demethylase Gene Family in the Allotetraploid Cotton Species Gossypium hirsutum
Source: Plants (Basel). 2020 Nov 20;9(11):1617. doi: 10.3390/plants9111617 (PMC7709011; doi:10.3390/plants9111617)
Supplement: Supplementary file 1 [file plants-09-01617-s001.zip]

Archive with 9 entries (8 files):
- Supplementary Files/
- Supplementary Files/Figure S1.tif
- Supplementary Files/Figure S2.tif
- Supplementary Files/Figure S3.tif
- Supplementary Files/Figure S4.tif
- Supplementary Files/Figure S5.tif
- Supplementary Files/Table S1.xlsx
- Supplementary Files/Table S2.xlsx
- Supplementary Files/Table S3.xlsx
