# Supplementary material for: Characterization and Stress Response of the JmjC Domain-Containing Histone Demethylase Gene Family in the Allotetraploid Cotton Species Gossypium hirsutum
Source: Plants (Basel). 2020 Nov 20;9(11):1617. doi: 10.3390/plants9111617 (PMC7709011; doi:10.3390/plants9111617)
Supplement: Supplementary file 1 [file plants-09-01617-s001.zip › Supplementary Files/Table S1.xlsx]

## Sheet: Table S1
Table S1. Basic information on JmjC genes in G. hirsutum.
Gene name	Locus ID	Famliy	Chromosome	Location	Protein length (aa)	Mw (kDa)	pI	Subcellular localization
GhJMJ1D	GH_D07G0609	JmjC	D07	6,228,098-6,237,137	1588	179.96	8.83	Nuclear
GhJMJ2D	GH_D07G1633	JmjC	D07	26,614,975-26,618,829	787	89.58	8.81	Nuclear
GhJMJ3D a	GH_D01G1331	JmjC/F-box	D01	24,011,763-24,019,030	989	113.26	5.16	Cytoplasmic, Nuclear
GhJMJ4D	GH_D03G1936	JmjC	D03	53,667,365-53,673,222	870	98.51	7.75	Nuclear
GhJMJ5D	GH_D08G1820	JmjC	D08	56,282,665-56,289,200	845	95.25	7.65	Nuclear
GhJMJ6D	GH_D08G2097	JmjC	D08	61,037,562-61,050,662	1837	209.83	7.09	Nuclear
GhJMJ7D	GH_D08G2377	JmjC	D08	64,559,172-64,564,196	938	106.57	5.7	Nuclear
GhJMJ8D	GH_D02G2054	JmjC	D02	64,762,474-64,776,544	1065	121.41	6.51	Nuclear
GhJMJ9D	GH_D09G0821	JmjC	D09	31,902,951-31,907,138	892	102.68	8.15	Nuclear
GhJMJ10D	GH_D09G2588	JmjC	D09	51,695,904-51,703,647	1613	182.25	9.34	Nuclear
GhJMJ11D	GH_D11G1044	JmjC	D11	8,725,277-8,730,140	1197	135.78	7.11	Nuclear
GhJMJ12D	GH_D11G2810	JmjC	D11	56,832,640-56,840,084	1249	139.94	7.2	Nuclear
GhJMJ13D	GH_D12G1514	JmjC	D12	44,087,620-44,096,624	1052	118.41	7.4	Nuclear
GhJMJ14D	GH_D12G2283	JmjC	D12	55,294,871-5,5301,276	856	96.56	7.44	Nuclear
GhJMJ15D	GH_D12G2718	JmjC	D12	59,267,530-59,275,443	1442	160.48	9.57	Nuclear
GhJMJ16D	GH_D12G2958	JmjC	D12	61,370,359-61,375,070	482	56.16	4.97	PlasmaMembrane, Cytoplasmic
GhJMJ17D	GH_D05G1120	JmjC	D05	9,188,611-9,193,959	947	107.03	5.87	Nuclear
GhJMJ18D a	GH_D05G2271	JmjC/F-box	D05	19,825,411-19,831,484	927	106.14	5.02	Cytoplasmic, Nuclear
GhJMJ19D	GH_D05G3014	JmjC	D05	30,931,951-30,939,292	1495	166.19	6.75	Nuclear
GhJMJ20D	GH_D04G1025	JmjC	D04	32,141,059-32,143,445	508	58.26	9.02	Cytoplasmic, Chloroplast
GhJMJ21D	GH_D10G0052	JmjC	D10	447,944-453,589	1041	118.38	6.02	Nuclear
GhJMJ22D	GH_D10G0118	JmjC	D10	944,853-949,386	1033	118.64	7.71	Nuclear
GhJMJ23D	GH_D10G0248	JmjC	D10	1,936,775-1,941,745	1034	117.21	7.89	Nuclear
GhJMJ24D	GH_D13G1449	JmjC	D13	46,639,951-46,645,777	990	114.19	8.64	Nuclear
GhJMJ25D	GH_D13G1916	JmjC	D13	56,884,210-56,889,098	1179	133.14	6.71	Nuclear
GhJMJ1A	GH_A07G0604	JmjC	A07	6,657,235-6,666,310	1589	180.01	8.67	Nuclear
GhJMJ2A	GH_A07G1633	JmjC	A07	37,990,123-37,993,979	786	89.65	8.55	Nuclear
GhJMJ3A a	GH_A01G1278	JmjC/F-box	A01	39,304,489-39,311,932	989	113.04	5.12	Cytoplasmic
GhJMJ4A	GH_A03G0027	JmjC	A03	170,320-176,270	870	98.27	7.76	Nuclear
GhJMJ5A	GH_A08G1797	JmjC	A08	110,155,231-110,161,806	845	95.38	7.65	Nuclear
GhJMJ6A	GH_A08G2084	JmjC	A08	116,524,379-116,538,222	1842	210.44	7.26	Nuclear
GhJMJ7A	GH_A08G2370	JmjC	A08	120,348,775-120,353,794	938	106.32	5.64	Nuclear
GhJMJ8A	GH_A03G1890	JmjC	A03	105,770,668-105,784,420	1065	121.1	6.54	Nuclear
GhJMJ9A	GH_A09G0868	JmjC	A09	58,171,099-58,175,293	892	102.8	8.29	Nuclear
GhJMJ10A	GH_A09G2664	JmjC	A09	82,855,572-82,863,317	1614	182.43	9.26	Nuclear
GhJMJ11A	GH_A11G1011	JmjC	A11	9,238,002-9,242,871	1224	138.79	6.96	Nuclear
GhJMJ12A	GH_A11G2783	JmjC	A11	104,803,447-104,812,443	1249	140.25	7.2	Nuclear
GhJMJ13A	GH_A12G1504	JmjC	A12	85,878,213-85,887,630	1055	118.7	7.47	Nuclear
GhJMJ14A	GH_A12G2267	JmjC	A12	100,962,094-100,968,480	871	98.47	6,39	Nuclear
GhJMJ15A	GH_A12G2692	JmjC	A12	105,064,237-105,072,218	1468	163.64	9.78	Nuclear
GhJMJ16A	GH_A12G2935	JmjC	A12	107,207,539-107,211,949	485	56.31	4.97	PlasmaMembrane, Cytoplasmic
GhJMJ17A	GH_A05G1124	JmjC	A05	10,068,102-10,073,416	947	106.91	5.65	Cytoplasmic, Nuclear
GhJMJ18A a	GH_A05G2245	JmjC/F-box	A05	21,715,313-21,721,393	961	110.1	5.24	Cytoplasmic, Nuclear
GhJMJ19A	GH_A05G3007	JmjC	A05	37,371,809-37,379,159	1495	166.59	6.87	Nuclear
GhJMJ20A	GH_A04G0599	JmjC	A04	18,843,927-18,846,311	508	58.28	8.59	Chloroplast
GhJMJ21A	GH_A10G0050	JmjC	A10	404,460-416,952	1056	119.97	5.63	Nuclear
GhJMJ22A	GH_A10G0106	JmjC	A10	838,130-842,695	1034	118.89	7.58	Nuclear
GhJMJ23A	GH_A10G0236	JmjC	A10	1,941,523-1,946,496	1041	118.13	8.05	Nuclear
GhJMJ24A	GH_A13G1504	JmjC	A13	9,0538,887-90,544,676	977	112.43	8.67	Nuclear
GhJMJ25A	GH_A13G1951	JmjC	A13	102,555,712-102,565,523	1122	126.77	6.56	Nuclear
Mw: molecular weight; pI: isoelectric point; a The JmjC genes also belong to the F-box gene family.
