# Supplementary material for: Characterization and Stress Response of the JmjC Domain-Containing Histone Demethylase Gene Family in the Allotetraploid Cotton Species Gossypium hirsutum
Source: Plants (Basel). 2020 Nov 20;9(11):1617. doi: 10.3390/plants9111617 (PMC7709011; doi:10.3390/plants9111617)
Supplement: Supplementary file 1 [file plants-09-01617-s001.zip › Supplementary Files/Table S3.xlsx]

## Sheet: Table S3
Table S3. Primers used in this study.
Experiment	Primer name	Primer sequence
RT-qPCR	GhJMJ1A_Q_F	TGATGAGACCGTCATAGGTGGGA
	GhJMJ1A_Q_R	ACGACTTGTGTTCACCTCACTAGG
	GhJMJ2A_Q_F	GTCACGTGTCAAGCAGGAAGGT
	GhJMJ2A_Q_R	CCATGTGCAAGAACAAAGCCGC
	GhJMJ3A_Q_F	GTTTGCATCTCAAAGACCGCCG
	GhJMJ3A_Q_R	ACGTCGTCTTTTTCCAGGAGCC
	GhJMJ4A_Q_F	CGCCAGCAGATTTAGCCTCTCA
	GhJMJ4A_Q_R	GAGATACACTGCTGCATGCCCT
	GhJMJ5A_Q_F	CCCATCTCGAAAGGGTGCCTCT
	GhJMJ5A_Q_R	CCGATGCAGGAAACGAATCAGC
	GhJMJ6A_Q_F	GAAGCAGGTCCCACCAGGTAAC
	GhJMJ6A_Q_R	CCCTCGAAGCACATCCTGATCC
	GhJMJ7A_Q_F	CACATGAAAATGGACCGCCAGC
	GhJMJ7A_Q_R	AATGGGGCAATTTTGCAGCGAC
	GhJMJ8A_Q_F	AGCCTGTACCTGGTTCAAAGCG
	GhJMJ8A_Q_R	CTTGCATCTCACAACCCTGCCT
	GhJMJ9A_Q_F	GAGGGAAGGCTTTCTAGCCGTG
	GhJMJ9A_Q_R	AGATCCTGGTAAAGGGTCGCCA
	GhJMJ10A_Q_F	TGCCATACCTGGAAACGGTGAC
	GhJMJ10A_Q_R	CCACACCATTTTCCCGCCACTA
	GhJMJ11A_Q_F	GCCACAGCAGAAAACGTGACTG
	GhJMJ11A_Q_R	CCTTCGCTCTCAGTTACCACTGC
	GhJMJ12A_Q_F	AGATCTTGGGCTGGCTCTGAGT
	GhJMJ12A_Q_R	TGGAGGAAATTACTGATGGTTGAGGA
	GhJMJ13A_Q_F	AGCTTCTTCCACGCCATTATGCT
	GhJMJ13A_Q_R	CACGCCCCAGCTCTTGAAAAAC
	GhJMJ14A_Q_F	TTCCAGGTCAAACAGCGCTTCA
	GhJMJ14A_Q_R	CTTTGTTGGGCAGTACACGGGA
	GhJMJ15A_Q_F	AGAACTTGGCCGAGGTGATTCG
	GhJMJ15A_Q_R	GTCTCTGACCACAATGGCGTGT
	GhJMJ16A_Q_F	GCTGGAATGCATACAGGAGCCA
	GhJMJ16A_Q_R	GCAAGATTGCGTTGACAGAGCC
	GhJMJ17A_Q_F	AAAGCCCTGGAGGGAGGAGTA
	GhJMJ17A_Q_R	GCCTTTTCTTCCATTTGCCGGG
	GhJMJ18A_Q_F	CACATGGAATTCCTGCGCCAAC
	GhJMJ18A_Q_R	TCATCATCGCTACCTTGCTGCG
	GhJMJ19A_Q_F	TGCTGTTCCTGGAGATCATGCG
	GhJMJ19A_Q_R	AGCAGCTAAGCGGTCGATGTTT
	GhJMJ20A_Q_F	GCGATGCTCAGTTTGCAGTTGG
	GhJMJ20A_Q_R	TGGCCTCCGATTACCCAAAACG
	GhJMJ21A_Q_F	GAGTTGCTCGGTAGGCGAATCA
	GhJMJ21A_Q_R	GCTGCAGAGTATCCTGCGCATT
	GhJMJ22A_Q_F	AATGGGATGAGGAGGCTACCGT
	GhJMJ22A_Q_R	TCTCCTGAGGGATTCTTTCGGTCA
	GhJMJ23A_Q_F	GCCAAAGCTGAGAATGAAGAGCC
	GhJMJ23A_Q_R	TTGTGCCAGCCCCCTTAATGAC
	GhJMJ24A_Q_F	TCGGGGTAAATGCTTGCGAAGT
	GhJMJ24A_Q_R	CTTGTGTCCACAACCACCCAGT
	GhJMJ25A_Q_F	GGTGCAGTCAAAACCATCAGTCG
	GhJMJ25A_Q_R	TCATCCACTGGAGCTACAGGCT
	GhJMJ1D_Q_F	CAACAGTTCTCTTCGGCAGCCT
	GhJMJ1D_Q_R	TGTTCCGTTGACCGACGTTTCA
	GhJMJ2D_Q_F	AGGAACATTGAGTGCGGTGCAT
	GhJMJ2D_Q_R	CATCTTGGAGCTTGTGCGCTTT
	GhJMJ3D_Q_F	TTGCTGCCTTGACGGATAACGG
	GhJMJ3D_Q_R	GGGATCGCCTATAGAAAGATCGCTG
	GhJMJ4D_Q_F	CTGCCCTGTTTGCCGAGAGAAT
	GhJMJ4D_Q_R	TTTATCTGTTCTGCGGCCACCC
	GhJMJ5D_Q_F	ATGCCCATCTCAACAGAGTGCC
	GhJMJ5D_Q_R	CCGATGCAGGAAACGAATCAGC
	GhJMJ6D_Q_F	CGCAATATTGGTGGCAAACTCATGG
	GhJMJ6D_Q_R	GCATCATGCTGCCATCTCTTGC
	GhJMJ7D_Q_F	GGTGGTTGCGGTCATCACTCAT
	GhJMJ7D_Q_R	TCAGCAAACTGACAAAGTCTGGGA
	GhJMJ8D_Q_F	GTGAAGATCGTCCAGGTACCCA
	GhJMJ8D_Q_R	TTAATCGCTTGAGCCCCTGGTG
	GhJMJ9D_Q_F	GTGGCGAGCTTTATGCGAAACA
	GhJMJ9D_Q_R	GCAGGCTAGACAATCAATAGCCCT
	GhJMJ10D_Q_F	CGGATCAGAGACTGTTTACATGCGT
	GhJMJ10D_Q_R	CTAGCTGCTTGTTCGGTCGGTT
	GhJMJ11D_Q_F	GCTGCCACAGCAGAATACGTGA
	GhJMJ11D_Q_R	CCTTCGCTCTCAGTTACCACTGC
	GhJMJ12D_Q_F	GCTAGCATACGACCAAAAGCGG
	GhJMJ12D_Q_R	CTTGTCAACCCTCTGCACACGA
	GhJMJ13D_Q_F	AATGAAGAGCCTCTGCGGGATG
	GhJMJ13D_Q_R	AACCCTGCCTTTGTCGTTCCTC
	GhJMJ14D_Q_F	GGAGCAAGTCGGATCATCACCA
	GhJMJ14D_Q_R	CCACTATAGACCTGCTCACTGGGT
	GhJMJ15D_Q_F	TGACAACATCGTGGGAAAAACGC
	GhJMJ15D_Q_R	GGGTACATCCTCCCTCCGGAAA
	GhJMJ16D_Q_F	TACTTGGCGGGAAACCAACCTG
	GhJMJ16D_Q_R	GCCATTGGAGGAAACCCAGTGT
	GhJMJ17D_Q_F	AAAGCCCTGGAGGGAGGAGTAG
	GhJMJ17D_Q_R	CCTTTTCTTCCATTTGCCGGG
	GhJMJ18D_Q_F	GCTCAAATGGAATTCCTGCGCC
	GhJMJ18D_Q_R	TCATCGCTACCTTGCTTCGGTG
	GhJMJ19D_Q_F	ACAAACGCAATCGGTGTCCGTA
	GhJMJ19D_Q_R	AGTGTGCACCCGTATATGCTCG
	GhJMJ20D_Q_F	TGCTAGCAAGCTTGTTTCTGGGA
	GhJMJ20D_Q_R	AACTTGAAGGCACCCACCTTGT
	GhJMJ21D_Q_F	CTCGGTAGGCGAATCGAAAGCA
	GhJMJ21D_Q_R	GCTGCAGAGTATCCTGCGCATT
	GhJMJ22D_Q_F	TGAAAGAAGCCCTCGGGAGACT
	GhJMJ22D_Q_R	TGTTTGCTCCGTGCTTTAGTGT
	GhJMJ23D_Q_F	GCCAAAGCTGAGAACGAAGAGC
	GhJMJ23D_Q_R	TTGTGCCAGCCCCCTTAATGAC
	GhJMJ24D_Q_F	TGGCGTGCATTCCGTGATGTAT
	GhJMJ24D_Q_R	TTCTGCACAATGGCGTGGTAGG
	GhJMJ25D_Q_F	AAGGCACGTGTTGAGATGGAGC
	GhJMJ25D_Q_R	ATCCCTAGCACAGGAGCAGAGG
	GhHIS3-F	GACACCAACCTTTGCGCGAT
	GhHIS3-R	AGCGACTGATCCACACTTCTG
